# Supplementary material for: Spatial–temporal order–disorder transition in angiogenic NOTCH signaling controls cell fate specification
Source: eLife. 2024 Feb 20;12:RP89262. doi: 10.7554/eLife.89262 (PMC10942579; doi:10.7554/eLife.89262)
Supplement: Source code 1. — This includes all codes used in the mathematical modeling for Figure 2, Figure 2—figure supplement 1, Figure 3, Figure 5, and Figure 5—figure supplement 1. [file elife-89262-code1.zip]

Archive with 25 entries (22 files):
- eLife_code copy/
- eLife_code copy/simulation.py
- __MACOSX/eLife_code copy/._simulation.py
- eLife_code copy/functions.py
- eLife_code copy/patterning.py
- __MACOSX/eLife_code copy/._patterning.py
- eLife_code copy/plot.py
- __MACOSX/eLife_code copy/._plot.py
- eLife_code copy/.DS_Store
- __MACOSX/eLife_code copy/._.DS_Store
- eLife_code copy/requirements.txt
- __MACOSX/eLife_code copy/._requirements.txt
- eLife_code copy/parameters.py
- __MACOSX/eLife_code copy/._parameters.py
- eLife_code copy/readme.txt
- __MACOSX/eLife_code copy/._readme.txt
- eLife_code copy/.idea/
- eLife_code copy/.idea/inspectionProfiles/
- eLife_code copy/.idea/eLife_code.iml
- eLife_code copy/.idea/.gitignore
- eLife_code copy/.idea/workspace.xml
- eLife_code copy/.idea/modules.xml
- eLife_code copy/.idea/misc.xml
- eLife_code copy/.idea/inspectionProfiles/profiles_settings.xml
- eLife_code copy/.idea/inspectionProfiles/Project_Default.xml
