# Supplementary material for: Spatial–temporal order–disorder transition in angiogenic NOTCH signaling controls cell fate specification
Source: eLife. 2024 Feb 20;12:RP89262. doi: 10.7554/eLife.89262 (PMC10942579; doi:10.7554/eLife.89262)
Supplement: Source code 1. — This includes all codes used in the mathematical modeling for Figure 2, Figure 2—figure supplement 1, Figure 3, Figure 5, and Figure 5—figure supplement 1. [file elife-89262-code1.zip › eLife_code copy/requirements.txt]

contourpy==1.1.1
cycler==0.12.1
fonttools==4.47.0
importlib-metadata==7.0.1
importlib-resources==6.1.1
kiwisolver==1.4.5
llvmlite==0.41.1
matplotlib==3.7.4
numba==0.58.1
numpy==1.24.4
packaging==23.2
pillow==10.2.0
pyparsing==3.1.1
python-dateutil==2.8.2
six==1.16.0
zipp==3.17.0
