# Supplementary material for: Spatial–temporal order–disorder transition in angiogenic NOTCH signaling controls cell fate specification
Source: eLife. 2024 Feb 20;12:RP89262. doi: 10.7554/eLife.89262 (PMC10942579; doi:10.7554/eLife.89262)
Supplement: Source code 1. — This includes all codes used in the mathematical modeling for Figure 2, Figure 2—figure supplement 1, Figure 3, Figure 5, and Figure 5—figure supplement 1. [file elife-89262-code1.zip › eLife_code copy/parameters.py]

'''
Parameters of the model
'''
g = 1.0e-1
gI = 5.0e-1
kc = 5.0e-4
kt = 2.5e-5
p = 2.0e+0
pj = 5.0e+0
I0 = 2.0e+2
N0 = 1200
D0 = 1000
J0 = 800
R0 = 1000.
ln = 2.0e+0
ld = 0.0e+0
lj = 2.0e+0

#V0 = 200.
V0 = 200/2.4
#Vt = 1200.
lr = 0.0e+0
ldr = 2.0e+0

T0 = 1.0e+3
#Tt = 0.
lT = 5
nT = 2
TJ = 4.0e+2

# initial conditions
Ns = 305.990702465
Ds = 5379.23967769
Js = 2252.70384204
Is = 11.7416033051
Rs = 6643.7680484
Ts = 10000.0

Nr = 4085.34764119
Dr = 45.7669946329
Jr = 721.681376215
Ir = 624.162153987
Rr = 620.763683881
Tr = 10000.0
