# Supplementary material for: Spatial–temporal order–disorder transition in angiogenic NOTCH signaling controls cell fate specification
Source: eLife. 2024 Feb 20;12:RP89262. doi: 10.7554/eLife.89262 (PMC10942579; doi:10.7554/eLife.89262)
Supplement: Source code 1. — This includes all codes used in the mathematical modeling for Figure 2, Figure 2—figure supplement 1, Figure 3, Figure 5, and Figure 5—figure supplement 1. [file elife-89262-code1.zip › eLife_code copy/readme.txt]

File description:
-requirements.py: python environment requirements
-parameters.py: parameters of the model
-functions.py: auxiliary functions
-simulation.py: script to generate data
-plot.py: plotting of fig. 2 from the main publication (uses data generated by simulation.py)
-patterning.py: functions to estimate the spatial pattering and tip spatial distribution
